# Supplementary material for: Progressive unanchoring of Antarctic ice shelves since 1973
Source: Nature. 2024 Feb 21;626(8000):785–91. doi: 10.1038/s41586-024-07049-0 (PMC10881387; doi:10.1038/s41586-024-07049-0)
Supplement: Supplementary file 3 — Animated images of pinning-point change [file 41586_2024_7049_MOESM3_ESM.zip]

Archive with 14 entries (14 files):
- Abbot_IceShelf.gif
- Amery_IceShelf.gif
- DotsonCrosson_IceShelf.gif
- DronningMaudLand.gif
- EnderbyLand.gif
- FR_IceShelf.gif
- MoscowTotten_IceShelf.gif
- Pine_Island_IceShelf.gif
- Shackleton_IceShelf.gif
- Stange_IceShelf.gif
- Sulzberger_IceShelf.gif
- Thwaites_IceShelf.gif
- WesternGetz_IceShelf.gif
- Wilkins_IceShelf.gif
