# Supplementary material for: Progressive unanchoring of Antarctic ice shelves since 1973
Source: Nature. 2024 Feb 21;626(8000):785–91. doi: 10.1038/s41586-024-07049-0 (PMC10881387; doi:10.1038/s41586-024-07049-0)
Supplement: Supplementary file 4 — Source Data Figs. 2 and 3 [file 41586_2024_7049_MOESM4_ESM.zip]

Archive with 29 entries (29 files):
- Pinning point change classification 1973-2022.sbx
- PP_1973_1989.CPG
- PP_1973_1989.dbf
- PP_1973_1989.sbn
- PP_1973_1989.shp
- PP_1973_1989.shp.xml
- PP_1973_1989.shx
- PP_1973_2022.CPG
- PP_1973_2022.dbf
- PP_1973_2022.sbn
- PP_1973_2022.sbx
- PP_1973_2022.shp
- PP_1973_2022.shp.xml
- PP_1973_2022.shx
- PP_1989_2000.CPG
- PP_1989_2000.dbf
- PP_1989_2000.sbn
- PP_1989_2000.sbx
- PP_1989_2000.shp
- PP_1989_2000.shp.xml
- PP_1989_2000.shx
- PP_2000_2022.CPG
- PP_2000_2022.dbf
- PP_2000_2022.sbn
- PP_2000_2022.sbx
- PP_2000_2022.shp
- PP_2000_2022.shp.xml
- PP_2000_2022.shx
- README.txt
