# Supplementary material for: Progressive unanchoring of Antarctic ice shelves since 1973
Source: Nature. 2024 Feb 21;626(8000):785–91. doi: 10.1038/s41586-024-07049-0 (PMC10881387; doi:10.1038/s41586-024-07049-0)
Supplement: Supplementary file 4 — Source Data Figs. 2 and 3 [file 41586_2024_7049_MOESM4_ESM.zip › PP_1973_1989.shp.xml]

<?xml version="1.0" encoding="UTF-8"?>
<metadata xml:lang="en"><Esri><CreaDate>20221122</CreaDate><CreaTime>10363000</CreaTime><ArcGISFormat>1.0</ArcGISFormat><SyncOnce>FALSE</SyncOnce><DataProperties><itemProps><itemName Sync="TRUE">C19701990</itemName><imsContentType Sync="TRUE">002</imsContentType><nativeExtBox><westBL Sync="TRUE">-2134863.260072</westBL><eastBL Sync="TRUE">2655920.269131</eastBL><southBL Sync="TRUE">-2123849.964882</southBL><northBL Sync="TRUE">2178234.482532</northBL><exTypeCode Sync="TRUE">1</exTypeCode></nativeExtBox><itemSize Sync="TRUE">0.014</itemSize><itemLocation><linkage Sync="TRUE">file://\\GEOS-L-0688\C$\Users\amiles3\Documents\AntarcticData\Landsat1\Mapping\C19701990.shp</linkage><protocol Sync="TRUE">Local Area Network</protocol></itemLocation></itemProps><lineage><Process ToolSource="c:\program files (x86)\arcgis\desktop10.8\ArcToolbox\Toolboxes\Data Management Tools.tbx\CalculateField" Date="20230116" Time="095232">CalculateField C19701990 region [region]=Bellinghausen VB #</Process><Process ToolSource="c:\program files (x86)\arcgis\desktop10.8\ArcToolbox\Toolboxes\Data Management Tools.tbx\CalculateField" Date="20230116" Time="095251">CalculateField C19701990 region [region]="Bellinghausen" VB #</Process><Process ToolSource="c:\program files (x86)\arcgis\desktop10.8\ArcToolbox\Toolboxes\Data Management Tools.tbx\CalculateField" Date="20230116" Time="095331">CalculateField C19701990 region [region]="Bellinghausen" VB #</Process><Process ToolSource="c:\program files (x86)\arcgis\desktop10.8\ArcToolbox\Toolboxes\Data Management Tools.tbx\CalculateField" Date="20230116" Time="100434">CalculateField C19701990 region !region!.replace("0","Bellinghausen") PYTHON_9.3 #</Process><Process ToolSource="c:\program files (x86)\arcgis\desktop10.8\ArcToolbox\Toolboxes\Data Management Tools.tbx\CalculateField" Date="20230116" Time="101031">CalculateField C19701990 region !Region!.replace("","Amundsen") PYTHON_9.3 #</Process><Process ToolSource="c:\program files (x86)\arcgis\desktop10.8\ArcToolbox\Toolboxes\Data Management Tools.tbx\CalculateField" Date="20230116" Time="101210">CalculateField C19701990 region !Region!.replace("","Sulzberger and Ross") PYTHON_9.3 #</Process><Process ToolSource="c:\program files (x86)\arcgis\desktop10.8\ArcToolbox\Toolboxes\Data Management Tools.tbx\CalculateField" Date="20230116" Time="101429">CalculateField C19701990 region !Region!.replace("","Victoria and George V Land") PYTHON_9.3 #</Process><Process ToolSource="c:\program files (x86)\arcgis\desktop10.8\ArcToolbox\Toolboxes\Data Management Tools.tbx\CalculateField" Date="20230116" Time="101546">CalculateField C19701990 region !Region!.replace("","Wilkes Land") PYTHON_9.3 #</Process><Process ToolSource="c:\program files (x86)\arcgis\desktop10.8\ArcToolbox\Toolboxes\Data Management Tools.tbx\CalculateField" Date="20230116" Time="101720">CalculateField C19701990 region !Region!.replace("","Shackleton Ice Shelf") PYTHON_9.3 #</Process><Process ToolSource="c:\program files (x86)\arcgis\desktop10.8\ArcToolbox\Toolboxes\Data Management Tools.tbx\CalculateField" Date="20230116" Time="101926">CalculateField C19701990 region !Region!.replace("","West and Amery Ice Shelves") PYTHON_9.3 #</Process><Process ToolSource="c:\program files (x86)\arcgis\desktop10.8\ArcToolbox\Toolboxes\Data Management Tools.tbx\CalculateField" Date="20230116" Time="102233">CalculateField C19701990 region !Region!.replace("","Enderby Land") PYTHON_9.3 #</Process><Process ToolSource="c:\program files (x86)\arcgis\desktop10.8\ArcToolbox\Toolboxes\Data Management Tools.tbx\CalculateField" Date="20230116" Time="102352">CalculateField C19701990 region !Region!.replace("","Dronning Maud Land") PYTHON_9.3 #</Process><Process ToolSource="c:\program files (x86)\arcgis\desktop10.8\ArcToolbox\Toolboxes\Data Management Tools.tbx\CalculateField" Date="20230116" Time="102541">CalculateField C19701990 region !Region!.replace("","Filchner-Ronne Ice Shelf") PYTHON_9.3 #</Process><Process ToolSource="c:\program files (x86)\arcgis\desktop10.8\ArcToolbox\Toolboxes\Data Management Tools.tbx\CalculateField" Date="20230116" Time="102918">CalculateField C19701990 region !Region!.replace("","western Antarctic Peninsula") PYTHON_9.3 #</Process><Process ToolSource="c:\program files (x86)\arcgis\desktop10.8\ArcToolbox\Toolboxes\Data Management Tools.tbx\CalculateField" Date="20230116" Time="103211">CalculateField C19701990 region !Region!.replace("","Price Gustav, Larsen A, Larsen B, Wordie") PYTHON_9.3 #</Process></lineage></DataProperties><SyncDate>20221122</SyncDate><SyncTime>10363000</SyncTime><ModDate>20221122</ModDate><ModTime>10363000</ModTime></Esri><dataIdInfo><envirDesc Sync="TRUE"> Version 6.2 (Build 9200) ; Esri ArcGIS 10.8.1.14362</envirDesc><dataLang><languageCode value="eng" Sync="TRUE"></languageCode><countryCode value="GBR" Sync="TRUE"></countryCode></dataLang><idCitation><resTitle Sync="TRUE">C19701990</resTitle><presForm><PresFormCd value="005" Sync="TRUE"></PresFormCd></presForm></idCitation><spatRpType><SpatRepTypCd value="001" Sync="TRUE"></SpatRepTypCd></spatRpType></dataIdInfo><mdLang><languageCode value="eng" Sync="TRUE"></languageCode><countryCode value="GBR" Sync="TRUE"></countryCode></mdLang><mdChar><CharSetCd value="004" Sync="TRUE"></CharSetCd></mdChar><distInfo><distFormat><formatName Sync="TRUE">Shapefile</formatName></distFormat><distTranOps><transSize Sync="TRUE">0.014</transSize></distTranOps></distInfo><mdHrLv><ScopeCd value="005" Sync="TRUE"></ScopeCd></mdHrLv><mdHrLvName Sync="TRUE">dataset</mdHrLvName><spatRepInfo><VectSpatRep><geometObjs Name="C19701990"><geoObjTyp><GeoObjTypCd value="004" Sync="TRUE"></GeoObjTypCd></geoObjTyp><geoObjCnt Sync="TRUE">528</geoObjCnt></geometObjs><topLvl><TopoLevCd value="001" Sync="TRUE"></TopoLevCd></topLvl></VectSpatRep></spatRepInfo><spdoinfo><ptvctinf><esriterm Name="C19701990"><efeatyp Sync="TRUE">Simple</efeatyp><efeageom code="1" Sync="TRUE"></efeageom><esritopo Sync="TRUE">FALSE</esritopo><efeacnt Sync="TRUE">528</efeacnt><spindex Sync="TRUE">TRUE</spindex><linrefer Sync="TRUE">FALSE</linrefer></esriterm></ptvctinf></spdoinfo><eainfo><detailed Name="C19701990"><enttyp><enttypl Sync="TRUE">C19701990</enttypl><enttypt Sync="TRUE">Feature Class</enttypt><enttypc Sync="TRUE">528</enttypc></enttyp><attr><attrlabl Sync="TRUE">FID</attrlabl><attalias Sync="TRUE">FID</attalias><attrtype Sync="TRUE">OID</attrtype><attwidth Sync="TRUE">4</attwidth><atprecis Sync="TRUE">0</atprecis><attscale Sync="TRUE">0</attscale><attrdef Sync="TRUE">Internal feature number.</attrdef><attrdefs Sync="TRUE">Esri</attrdefs><attrdomv><udom Sync="TRUE">Sequential unique whole numbers that are automatically generated.</udom></attrdomv></attr><attr><attrlabl Sync="TRUE">Shape</attrlabl><attalias Sync="TRUE">Shape</attalias><attrtype Sync="TRUE">Geometry</attrtype><attwidth Sync="TRUE">0</attwidth><atprecis Sync="TRUE">0</atprecis><attscale Sync="TRUE">0</attscale><attrdef Sync="TRUE">Feature geometry.</attrdef><attrdefs Sync="TRUE">Esri</attrdefs><attrdomv><udom Sync="TRUE">Coordinates defining the features.</udom></attrdomv></attr><attr><attrlabl Sync="TRUE">Id</attrlabl><attalias Sync="TRUE">Id</attalias><attrtype Sync="TRUE">Integer</attrtype><attwidth Sync="TRUE">6</attwidth><atprecis Sync="TRUE">6</atprecis><attscale Sync="TRUE">0</attscale></attr><attr><attrlabl Sync="TRUE">Coast</attrlabl><attalias Sync="TRUE">Coast</attalias><attrtype Sync="TRUE">Integer</attrtype><attwidth Sync="TRUE">5</attwidth><atprecis Sync="TRUE">5</atprecis><attscale Sync="TRUE">0</attscale></attr><attr><attrlabl Sync="TRUE">Direction</attrlabl><attalias Sync="TRUE">Direction</attalias><attrtype Sync="TRUE">Integer</attrtype><attwidth Sync="TRUE">5</attwidth><atprecis Sync="TRUE">5</atprecis><attscale Sync="TRUE">0</attscale></attr></detailed></eainfo><mdDateSt Sync="TRUE">20221122</mdDateSt></metadata>
