# Supplementary material for: Progressive unanchoring of Antarctic ice shelves since 1973
Source: Nature. 2024 Feb 21;626(8000):785–91. doi: 10.1038/s41586-024-07049-0 (PMC10881387; doi:10.1038/s41586-024-07049-0)
Supplement: Supplementary file 4 — Source Data Figs. 2 and 3 [file 41586_2024_7049_MOESM4_ESM.zip › PP_1973_2022.shp.xml]

<?xml version="1.0" encoding="UTF-8"?>
<metadata xml:lang="en"><Esri><CreaDate>20230116</CreaDate><CreaTime>10084700</CreaTime><ArcGISFormat>1.0</ArcGISFormat><SyncOnce>TRUE</SyncOnce><DataProperties><lineage><Process ToolSource="c:\program files (x86)\arcgis\desktop10.8\ArcToolbox\Toolboxes\Data Management Tools.tbx\CalculateField" Date="20230116" Time="100847">CalculateField C19702020 Region !Region!.replace("","Bellinghausen") PYTHON_9.3 #</Process><Process ToolSource="c:\program files (x86)\arcgis\desktop10.8\ArcToolbox\Toolboxes\Data Management Tools.tbx\CalculateField" Date="20230116" Time="101055">CalculateField C19702020 Region !Region!.replace("","Amundsen") PYTHON_9.3 #</Process><Process ToolSource="c:\program files (x86)\arcgis\desktop10.8\ArcToolbox\Toolboxes\Data Management Tools.tbx\CalculateField" Date="20230116" Time="101228">CalculateField C19702020 Region !Region!.replace("","Sulzberger and Ross") PYTHON_9.3 #</Process><Process ToolSource="c:\program files (x86)\arcgis\desktop10.8\ArcToolbox\Toolboxes\Data Management Tools.tbx\CalculateField" Date="20230116" Time="101457">CalculateField C19702020 Region !Region!.replace("","Victoria and George V Land") PYTHON_9.3 #</Process><Process ToolSource="c:\program files (x86)\arcgis\desktop10.8\ArcToolbox\Toolboxes\Data Management Tools.tbx\CalculateField" Date="20230116" Time="101603">CalculateField C19702020 Region !Region!.replace("","Wilkes Land") PYTHON_9.3 #</Process><Process ToolSource="c:\program files (x86)\arcgis\desktop10.8\ArcToolbox\Toolboxes\Data Management Tools.tbx\CalculateField" Date="20230116" Time="101747">CalculateField C19702020 Region !Region!.replace("","Shackleton Ice Shelf") PYTHON_9.3 #</Process><Process ToolSource="c:\program files (x86)\arcgis\desktop10.8\ArcToolbox\Toolboxes\Data Management Tools.tbx\CalculateField" Date="20230116" Time="101944">CalculateField C19702020 Region !Region!.replace("","West and Amery Ice Shelves") PYTHON_9.3 #</Process><Process ToolSource="c:\program files (x86)\arcgis\desktop10.8\ArcToolbox\Toolboxes\Data Management Tools.tbx\CalculateField" Date="20230116" Time="102250">CalculateField C19702020 Region !Region!.replace("","Enderby Land") PYTHON_9.3 #</Process><Process ToolSource="c:\program files (x86)\arcgis\desktop10.8\ArcToolbox\Toolboxes\Data Management Tools.tbx\CalculateField" Date="20230116" Time="102406">CalculateField C19702020 Region !Region!.replace("","Dronning Maud Land") PYTHON_9.3 #</Process><Process ToolSource="c:\program files (x86)\arcgis\desktop10.8\ArcToolbox\Toolboxes\Data Management Tools.tbx\CalculateField" Date="20230116" Time="102601">CalculateField C19702020 Region !Region!.replace("","Filchner-Ronne Ice Shelf") PYTHON_9.3 #</Process><Process ToolSource="c:\program files (x86)\arcgis\desktop10.8\ArcToolbox\Toolboxes\Data Management Tools.tbx\CalculateField" Date="20230116" Time="102721">CalculateField C19702020 Region !Region!.replace("","Larsen C and D Ice Shelves") PYTHON_9.3 #</Process><Process ToolSource="c:\program files (x86)\arcgis\desktop10.8\ArcToolbox\Toolboxes\Data Management Tools.tbx\CalculateField" Date="20230116" Time="102951">CalculateField C19702020 Region !Region!.replace("","western Antarctic Peninsula") PYTHON_9.3 #</Process><Process ToolSource="c:\program files (x86)\arcgis\desktop10.8\ArcToolbox\Toolboxes\Data Management Tools.tbx\CalculateField" Date="20230116" Time="103227">CalculateField C19702020 Region !Region!.replace("","Price Gustav, Larsen A, Larsen B, Wordie") PYTHON_9.3 #</Process></lineage></DataProperties></Esri></metadata>
