# Supplementary material for: Progressive unanchoring of Antarctic ice shelves since 1973
Source: Nature. 2024 Feb 21;626(8000):785–91. doi: 10.1038/s41586-024-07049-0 (PMC10881387; doi:10.1038/s41586-024-07049-0)
Supplement: Supplementary file 4 — Source Data Figs. 2 and 3 [file 41586_2024_7049_MOESM4_ESM.zip › PP_2000_2022.shp.xml]

<?xml version="1.0" encoding="UTF-8"?>
<metadata xml:lang="en"><Esri><CreaDate>20230518</CreaDate><CreaTime>09003000</CreaTime><ArcGISFormat>1.0</ArcGISFormat><SyncOnce>TRUE</SyncOnce><DataProperties><lineage><Process ToolSource="c:\program files (x86)\arcgis\desktop10.8\ArcToolbox\Toolboxes\Spatial Analyst Tools.tbx\ExtractMultiValuesToPoints" Date="20230518" Time="090030">ExtractMultiValuesToPoints C20002020 "ais_grounded.tif ais_ground" NONE</Process></lineage></DataProperties></Esri></metadata>
