# Supplementary material for: Progressive unanchoring of Antarctic ice shelves since 1973
Source: Nature. 2024 Feb 21;626(8000):785–91. doi: 10.1038/s41586-024-07049-0 (PMC10881387; doi:10.1038/s41586-024-07049-0)
Supplement: Supplementary file 4 — Source Data Figs. 2 and 3 [file 41586_2024_7049_MOESM4_ESM.zip › README.txt]

*Pinning point change classification 1973-2022*

Each file is a geolocated point file covering all pinning points mapped within the time period indicated in the file title. The information within the shapefile determines the mapped direction of change in the surface area of pinning points between the two dates in the file title.  

For the following files:

PP_1973_1989
PP_1989_2000
PP_2000_2022

0 = No detectable change in pinning point area
1 = Decrease in surface area
2 = Increase in surface area

For the PP_1973_2022 file:

0 = No detectable change in pinning point area 1973-2022
1 = Decrease in surface area 1973-2022
2 = Increase in surface area 1973-2022
3 = No detectable change in pinning point area 1989-2022 (i.e. no data available in 1973)
4 = Decrease in surface area 1989-2022 (i.e. no data available in 1973)
5 = Increase in surface area 1989-2022 (i.e. no data available in 1973)
